# Supplementary material for: TPL2 kinase activity regulates microglial inflammatory responses and promotes neurodegeneration in tauopathy mice
Source: eLife. 2023 Aug 9;12:e83451. doi: 10.7554/eLife.83451 (PMC10411973; doi:10.7554/eLife.83451)
Supplement: Figure 1—source data 1. [file elife-83451-fig1-data1.zip]

Archive with 19 entries (18 files):
- Figure 1-source data/
- Figure 1-source data/p-ERK image.tif
- __MACOSX/Figure 1-source data/._p-ERK image.tif
- Figure 1-source data/.DS_Store
- __MACOSX/Figure 1-source data/._.DS_Store
- Figure 1-source data/p38 image.tif
- __MACOSX/Figure 1-source data/._p38 image.tif
- Figure 1-source data/p-p65 image.tif
- __MACOSX/Figure 1-source data/._p-p65 image.tif
- Figure 1-source data/ERK_image.tif
- __MACOSX/Figure 1-source data/._ERK_image.tif
- Figure 1-source data/p65 image.tif
- __MACOSX/Figure 1-source data/._p65 image.tif
- Figure 1-source data/p-p38 image.tif
- __MACOSX/Figure 1-source data/._p-p38 image.tif
- Figure 1-source data/Figure 1A source data.pdf
- __MACOSX/Figure 1-source data/._Figure 1A source data.pdf
- Figure 1-source data/calnexin image.tif
- __MACOSX/Figure 1-source data/._calnexin image.tif
