# Supplementary material for: TPL2 kinase activity regulates microglial inflammatory responses and promotes neurodegeneration in tauopathy mice
Source: eLife. 2023 Aug 9;12:e83451. doi: 10.7554/eLife.83451 (PMC10411973; doi:10.7554/eLife.83451)
Supplement: Figure 1—figure supplement 1—source data 1. [file elife-83451-fig1-figsupp1-data1.zip]

Archive with 8 entries (7 files):
- Figure1-figure supplement 1-source data/
- Figure1-figure supplement 1-source data/.DS_Store
- __MACOSX/Figure1-figure supplement 1-source data/._.DS_Store
- Figure1-figure supplement 1-source data/Figure 1-figure supplement 1C source data.pdf
- __MACOSX/Figure1-figure supplement 1-source data/._Figure 1-figure supplement 1C source data.pdf
- Figure1-figure supplement 1-source data/TPL2 raw image.tif
- __MACOSX/Figure1-figure supplement 1-source data/._TPL2 raw image.tif
- Figure1-figure supplement 1-source data/Calnexin raw image.tif
