# Supplementary material for: TPL2 kinase activity regulates microglial inflammatory responses and promotes neurodegeneration in tauopathy mice
Source: eLife. 2023 Aug 9;12:e83451. doi: 10.7554/eLife.83451 (PMC10411973; doi:10.7554/eLife.83451)
Supplement: Figure 2—source data 1. [file elife-83451-fig2-data1.zip]

Archive with 9 entries (8 files):
- Figure 2-source data/
- Figure 2-source data/.DS_Store
- __MACOSX/Figure 2-source data/._.DS_Store
- Figure 2-source data/Fig2C_Actin image.tif
- Figure 2-source data/Figure 2C&D source data.pdf
- __MACOSX/Figure 2-source data/._Figure 2C&D source data.pdf
- Figure 2-source data/Fig2D_Actin image.tif
- Figure 2-source data/Fig2C_iNOS image.tif
- Figure 2-source data/Fig2D_iNOS image.tif
