# Supplementary material for: TPL2 kinase activity regulates microglial inflammatory responses and promotes neurodegeneration in tauopathy mice
Source: eLife. 2023 Aug 9;12:e83451. doi: 10.7554/eLife.83451 (PMC10411973; doi:10.7554/eLife.83451)
Supplement: Supplementary file 1. [file elife-83451-supp1.xlsx]

## Sheet: Table-S1
Supplementary File 1. Gene sets used to characterize microglia activation states (Figure 6-figure supplement 1), cell types (Figure 5A), and dendritic cells (Figure 5-figure supplement 3)
Interferon-Related	Resting Microglia	Neurodegeneration-Related (DAM)	MHC-II	IEGs	Astrocyte	BMEC	Choroid	Ependymal	Excitatory neuron	Microglia	PVM	Reelin	TNK	VSMC	NPC	VLMC	T-cell	Oligodendrocyte	Dendritic cell
ENSMUSG00000040483	ENSMUSG00000019818	ENSMUSG00000016494	ENSMUSG00000024610	ENSMUSG00000003541	ENSMUSG00000050953	ENSMUSG00000079018	ENSMUSG00000112117	ENSMUSG00000026051	ENSMUSG00000053310	ENSMUSG00000021423	ENSMUSG00000029373	ENSMUSG00000040950	ENSMUSG00000022584	ENSMUSG00000028776	ENSMUSG00000021743	ENSMUSG00000027737	ENSMUSG00000022584	ENSMUSG00000050063	ENSMUSG00000013974
ENSMUSG00000040033	ENSMUSG00000031639	ENSMUSG00000025810	ENSMUSG00000036594	ENSMUSG00000056708	ENSMUSG00000040055	ENSMUSG00000041378	ENSMUSG00000061808	ENSMUSG00000001827	ENSMUSG00000030209	ENSMUSG00000021624	ENSMUSG00000051906	ENSMUSG00000048540	ENSMUSG00000029322	ENSMUSG00000001604	ENSMUSG00000047139	ENSMUSG00000038415	ENSMUSG00000030653	ENSMUSG00000110027	ENSMUSG00000014846
ENSMUSG00000070327	ENSMUSG00000055069	ENSMUSG00000021822	ENSMUSG00000037548	ENSMUSG00000033730	ENSMUSG00000020734	ENSMUSG00000038415	ENSMUSG00000026051	ENSMUSG00000032246	ENSMUSG00000009216	ENSMUSG00000040229	ENSMUSG00000009185	ENSMUSG00000087211	ENSMUSG00000024677	ENSMUSG00000031022	ENSMUSG00000038255	ENSMUSG00000063796	ENSMUSG00000022528	ENSMUSG00000026830	ENSMUSG00000015143
ENSMUSG00000033355	ENSMUSG00000038843	ENSMUSG00000056153	ENSMUSG00000037649	ENSMUSG00000037868	ENSMUSG00000022132	ENSMUSG00000040584	ENSMUSG00000001827	ENSMUSG00000016024	ENSMUSG00000022055	ENSMUSG00000052336	ENSMUSG00000024672	ENSMUSG00000049001	ENSMUSG00000039997	ENSMUSG00000023064	ENSMUSG00000025576	ENSMUSG00000039323	ENSMUSG00000055148	ENSMUSG00000095334	ENSMUSG00000024521
ENSMUSG00000030107	ENSMUSG00000020522	ENSMUSG00000021477	ENSMUSG00000060586	ENSMUSG00000071076	ENSMUSG00000024411	ENSMUSG00000030237	ENSMUSG00000032246	ENSMUSG00000089661	ENSMUSG00000034209	ENSMUSG00000000628	ENSMUSG00000025150	ENSMUSG00000042453	ENSMUSG00000090272	ENSMUSG00000020155	ENSMUSG00000051243	ENSMUSG00000048583	ENSMUSG00000021025	ENSMUSG00000037625	ENSMUSG00000026833
ENSMUSG00000041827	ENSMUSG00000038400	ENSMUSG00000027750	ENSMUSG00000067341	ENSMUSG00000003545	ENSMUSG00000020591	ENSMUSG00000029648	ENSMUSG00000036169	ENSMUSG00000110332	ENSMUSG00000105922	ENSMUSG00000029919	ENSMUSG00000060586	ENSMUSG00000040258	ENSMUSG00000002033	ENSMUSG00000050234	ENSMUSG00000027500	ENSMUSG00000029718	ENSMUSG00000022010	ENSMUSG00000076439	ENSMUSG00000030214
ENSMUSG00000074896	ENSMUSG00000027447	ENSMUSG00000034612	ENSMUSG00000073421	ENSMUSG00000052837	ENSMUSG00000016194	ENSMUSG00000030413	ENSMUSG00000052387	ENSMUSG00000034467	ENSMUSG00000070570	ENSMUSG00000002111	ENSMUSG00000036594	ENSMUSG00000071234	ENSMUSG00000004612	ENSMUSG00000061171	ENSMUSG00000028546	ENSMUSG00000041577	ENSMUSG00000032231	ENSMUSG00000041309	ENSMUSG00000030683
ENSMUSG00000020641	ENSMUSG00000018593	ENSMUSG00000031438	ENSMUSG00000079547	ENSMUSG00000055148	ENSMUSG00000030307	ENSMUSG00000004951	ENSMUSG00000016024	ENSMUSG00000024033	ENSMUSG00000034891	ENSMUSG00000036362	ENSMUSG00000056054	ENSMUSG00000029026	ENSMUSG00000076498	ENSMUSG00000021388	ENSMUSG00000034701	ENSMUSG00000025784	ENSMUSG00000022696	ENSMUSG00000024810	ENSMUSG00000032766
ENSMUSG00000026222	ENSMUSG00000052336	ENSMUSG00000026600		ENSMUSG00000052684	ENSMUSG00000031980	ENSMUSG00000039167	ENSMUSG00000005268	ENSMUSG00000048442	ENSMUSG00000032174	ENSMUSG00000051504	ENSMUSG00000069792	ENSMUSG00000035033	ENSMUSG00000035042	ENSMUSG00000038146	ENSMUSG00000063632	ENSMUSG00000017344	ENSMUSG00000076431	ENSMUSG00000050854	ENSMUSG00000037548
ENSMUSG00000074151	ENSMUSG00000021556	ENSMUSG00000035284		ENSMUSG00000053560	ENSMUSG00000035805	ENSMUSG00000025902	ENSMUSG00000021728	ENSMUSG00000053783	ENSMUSG00000044067	ENSMUSG00000028859	ENSMUSG00000024610	ENSMUSG00000030500	ENSMUSG00000056290	ENSMUSG00000097324	ENSMUSG00000042436	ENSMUSG00000036814	ENSMUSG00000045382	ENSMUSG00000081225	ENSMUSG00000040950
ENSMUSG00000073491	ENSMUSG00000031785	ENSMUSG00000020189		ENSMUSG00000024401	ENSMUSG00000054252	ENSMUSG00000021367	ENSMUSG00000016918	ENSMUSG00000026649	ENSMUSG00000038255	ENSMUSG00000018927	ENSMUSG00000056071	ENSMUSG00000026247	ENSMUSG00000032094	ENSMUSG00000085382	ENSMUSG00000040204	ENSMUSG00000022754	ENSMUSG00000020978	ENSMUSG00000031425	ENSMUSG00000041362
ENSMUSG00000045932	ENSMUSG00000048163	ENSMUSG00000035311		ENSMUSG00000021250	ENSMUSG00000036949	ENSMUSG00000048572	ENSMUSG00000039323	ENSMUSG00000026831	ENSMUSG00000027296	ENSMUSG00000038147	ENSMUSG00000000318	ENSMUSG00000045731	ENSMUSG00000026573	ENSMUSG00000032085	ENSMUSG00000001403	ENSMUSG00000078302	ENSMUSG00000029860	ENSMUSG00000022548	ENSMUSG00000046080
ENSMUSG00000073489	ENSMUSG00000054675	ENSMUSG00000020841		ENSMUSG00000026628	ENSMUSG00000032281	ENSMUSG00000048489	ENSMUSG00000046402	ENSMUSG00000068617	ENSMUSG00000050711	ENSMUSG00000054675	ENSMUSG00000073421	ENSMUSG00000000861	ENSMUSG00000032093	ENSMUSG00000035783	ENSMUSG00000020914	ENSMUSG00000031375	ENSMUSG00000001700	ENSMUSG00000026418	ENSMUSG00000046727
ENSMUSG00000043263	ENSMUSG00000051652	ENSMUSG00000021109		ENSMUSG00000038418	ENSMUSG00000110080	ENSMUSG00000056492	ENSMUSG00000061718	ENSMUSG00000028441	ENSMUSG00000025576	ENSMUSG00000015852	ENSMUSG00000032725	ENSMUSG00000092083	ENSMUSG00000039264	ENSMUSG00000038583	ENSMUSG00000033726	ENSMUSG00000037206	ENSMUSG00000024014	ENSMUSG00000027375	ENSMUSG00000053063
ENSMUSG00000032690	ENSMUSG00000031665	ENSMUSG00000016256			ENSMUSG00000060961	ENSMUSG00000046470	ENSMUSG00000001604	ENSMUSG00000020562	ENSMUSG00000036907	ENSMUSG00000030786	ENSMUSG00000079419	ENSMUSG00000051243	ENSMUSG00000054435	ENSMUSG00000018830	ENSMUSG00000008489	ENSMUSG00000032419		ENSMUSG00000050121	ENSMUSG00000060591
ENSMUSG00000017830	ENSMUSG00000028080	ENSMUSG00000018774			ENSMUSG00000017390	ENSMUSG00000001247	ENSMUSG00000089661	ENSMUSG00000070306	ENSMUSG00000059003	ENSMUSG00000022876	ENSMUSG00000004814	ENSMUSG00000108146	ENSMUSG00000045826	ENSMUSG00000042485	ENSMUSG00000031285	ENSMUSG00000042436		ENSMUSG00000047797	ENSMUSG00000102418
ENSMUSG00000079017	ENSMUSG00000041762	ENSMUSG00000021939			ENSMUSG00000028128	ENSMUSG00000054690	ENSMUSG00000048583	ENSMUSG00000043164	ENSMUSG00000028222	ENSMUSG00000036353	ENSMUSG00000040950	ENSMUSG00000027500	ENSMUSG00000030742	ENSMUSG00000028464	ENSMUSG00000023505	ENSMUSG00000019929		ENSMUSG00000034923
ENSMUSG00000028037	ENSMUSG00000022311	ENSMUSG00000025190			ENSMUSG00000005089	ENSMUSG00000001946	ENSMUSG00000110332	ENSMUSG00000049154	ENSMUSG00000032936	ENSMUSG00000059498	ENSMUSG00000069516	ENSMUSG00000010066	ENSMUSG00000024399	ENSMUSG00000026208	ENSMUSG00000098318	ENSMUSG00000030108		ENSMUSG00000015090
ENSMUSG00000039236	ENSMUSG00000056476	ENSMUSG00000033467			ENSMUSG00000099696	ENSMUSG00000023336	ENSMUSG00000092536	ENSMUSG00000026650	ENSMUSG00000035864	ENSMUSG00000047250	ENSMUSG00000029322	ENSMUSG00000032452	ENSMUSG00000024910	ENSMUSG00000025610	ENSMUSG00000020649	ENSMUSG00000029304		ENSMUSG00000043448
ENSMUSG00000035692	ENSMUSG00000026748	ENSMUSG00000018927			ENSMUSG00000015085	ENSMUSG00000075602	ENSMUSG00000046844	ENSMUSG00000047394	ENSMUSG00000058624	ENSMUSG00000098112	ENSMUSG00000015340	ENSMUSG00000037206	ENSMUSG00000064109	ENSMUSG00000067818	ENSMUSG00000017716	ENSMUSG00000029661		ENSMUSG00000027562
ENSMUSG00000034459	ENSMUSG00000035133	ENSMUSG00000030579			ENSMUSG00000024827	ENSMUSG00000090698	ENSMUSG00000034467	ENSMUSG00000009281	ENSMUSG00000003469	ENSMUSG00000024621	ENSMUSG00000022150	ENSMUSG00000039419	ENSMUSG00000030165	ENSMUSG00000022836	ENSMUSG00000036306	ENSMUSG00000025780		ENSMUSG00000043298
ENSMUSG00000020638	ENSMUSG00000021639	ENSMUSG00000021508			ENSMUSG00000030495	ENSMUSG00000063796	ENSMUSG00000074227	ENSMUSG00000025784	ENSMUSG00000027273	ENSMUSG00000024737	ENSMUSG00000042286	ENSMUSG00000038354	ENSMUSG00000075010	ENSMUSG00000004044	ENSMUSG00000019942	ENSMUSG00000023224		ENSMUSG00000020774
ENSMUSG00000032661	ENSMUSG00000079227	ENSMUSG00000023805			ENSMUSG00000027737	ENSMUSG00000050105	ENSMUSG00000024033	ENSMUSG00000028139	ENSMUSG00000022454	ENSMUSG00000048163	ENSMUSG00000069515	ENSMUSG00000044349	ENSMUSG00000027368	ENSMUSG00000085604	ENSMUSG00000000247	ENSMUSG00000046352		ENSMUSG00000036634
ENSMUSG00000027580	ENSMUSG00000051504	ENSMUSG00000032911			ENSMUSG00000026424	ENSMUSG00000026193	ENSMUSG00000048442	ENSMUSG00000035860	ENSMUSG00000032532	ENSMUSG00000004730	ENSMUSG00000024379	ENSMUSG00000040412	ENSMUSG00000026358	ENSMUSG00000058056	ENSMUSG00000000184	ENSMUSG00000000753		ENSMUSG00000004894
ENSMUSG00000025498	ENSMUSG00000040229	ENSMUSG00000034854			ENSMUSG00000004902	ENSMUSG00000022584	ENSMUSG00000097326	ENSMUSG00000047139	ENSMUSG00000030905	ENSMUSG00000027848	ENSMUSG00000024677	ENSMUSG00000042532	ENSMUSG00000033220	ENSMUSG00000021390	ENSMUSG00000006398	ENSMUSG00000036103		ENSMUSG00000037280
ENSMUSG00000029561	ENSMUSG00000036353	ENSMUSG00000030789			ENSMUSG00000027168	ENSMUSG00000003032	ENSMUSG00000019590	ENSMUSG00000005716	ENSMUSG00000056296	ENSMUSG00000044811	ENSMUSG00000030148	ENSMUSG00000037995	ENSMUSG00000027843	ENSMUSG00000020019	ENSMUSG00000028873	ENSMUSG00000062980		ENSMUSG00000038668
ENSMUSG00000027514	ENSMUSG00000036362	ENSMUSG00000028238			ENSMUSG00000036192	ENSMUSG00000031239	ENSMUSG00000025350	ENSMUSG00000022783	ENSMUSG00000033061	ENSMUSG00000015947	ENSMUSG00000057191	ENSMUSG00000019880	ENSMUSG00000003882	ENSMUSG00000032387	ENSMUSG00000055612	ENSMUSG00000032024		ENSMUSG00000032517
ENSMUSG00000031327		ENSMUSG00000029816			ENSMUSG00000112117	ENSMUSG00000044258	ENSMUSG00000053783	ENSMUSG00000038135	ENSMUSG00000020436	ENSMUSG00000022148	ENSMUSG00000049103	ENSMUSG00000045573	ENSMUSG00000026832	ENSMUSG00000053965	ENSMUSG00000074476	ENSMUSG00000050295		ENSMUSG00000041669
ENSMUSG00000030283		ENSMUSG00000040907			ENSMUSG00000021750	ENSMUSG00000055148	ENSMUSG00000029718	ENSMUSG00000056752	ENSMUSG00000008658	ENSMUSG00000046805	ENSMUSG00000039997	ENSMUSG00000059742	ENSMUSG00000090019	ENSMUSG00000032419	ENSMUSG00000074480	ENSMUSG00000028339		ENSMUSG00000036777
ENSMUSG00000019699		ENSMUSG00000070858			ENSMUSG00000075437	ENSMUSG00000020717	ENSMUSG00000041577	ENSMUSG00000024164	ENSMUSG00000049630	ENSMUSG00000028976	ENSMUSG00000090272	ENSMUSG00000043969	ENSMUSG00000043505	ENSMUSG00000039103	ENSMUSG00000024968	ENSMUSG00000048424		ENSMUSG00000089633
		ENSMUSG00000022265			ENSMUSG00000026173	ENSMUSG00000030235	ENSMUSG00000021760	ENSMUSG00000100789	ENSMUSG00000017740	ENSMUSG00000052160	ENSMUSG00000073490	ENSMUSG00000028546	ENSMUSG00000084796	ENSMUSG00000036437	ENSMUSG00000003657	ENSMUSG00000030717		ENSMUSG00000027674
		ENSMUSG00000041552			ENSMUSG00000021743	ENSMUSG00000001029	ENSMUSG00000062184	ENSMUSG00000031022	ENSMUSG00000022212	ENSMUSG00000041515	ENSMUSG00000073412	ENSMUSG00000076441	ENSMUSG00000051124	ENSMUSG00000002980	ENSMUSG00000023015	ENSMUSG00000031750		ENSMUSG00000086006
		ENSMUSG00000003418			ENSMUSG00000059336	ENSMUSG00000032278	ENSMUSG00000048450	ENSMUSG00000023064	ENSMUSG00000024479	ENSMUSG00000055541	ENSMUSG00000049130	ENSMUSG00000000159	ENSMUSG00000000682	ENSMUSG00000090958	ENSMUSG00000068101	ENSMUSG00000047330		ENSMUSG00000041607
		ENSMUSG00000033350			ENSMUSG00000038094	ENSMUSG00000030048	ENSMUSG00000031558	ENSMUSG00000027386	ENSMUSG00000028785	ENSMUSG00000036896	ENSMUSG00000035352	ENSMUSG00000032297	ENSMUSG00000060550	ENSMUSG00000036256	ENSMUSG00000027469	ENSMUSG00000042821		ENSMUSG00000038526
		ENSMUSG00000030785			ENSMUSG00000048148	ENSMUSG00000078915	ENSMUSG00000026649	ENSMUSG00000020155	ENSMUSG00000046093	ENSMUSG00000024397	ENSMUSG00000112148	ENSMUSG00000029675	ENSMUSG00000054065	ENSMUSG00000040666	ENSMUSG00000026605	ENSMUSG00000001435		ENSMUSG00000006782
		ENSMUSG00000026285			ENSMUSG00000023913	ENSMUSG00000021263	ENSMUSG00000026831	ENSMUSG00000030889	ENSMUSG00000030134	ENSMUSG00000063234	ENSMUSG00000062593	ENSMUSG00000039488	ENSMUSG00000022102	ENSMUSG00000041741	ENSMUSG00000052397	ENSMUSG00000017493		ENSMUSG00000054162
		ENSMUSG00000022887			ENSMUSG00000045092	ENSMUSG00000034738	ENSMUSG00000068617	ENSMUSG00000078451	ENSMUSG00000059213	ENSMUSG00000029343	ENSMUSG00000043832	ENSMUSG00000010476	ENSMUSG00000087107	ENSMUSG00000038370	ENSMUSG00000029177	ENSMUSG00000003617		ENSMUSG00000090639
		ENSMUSG00000056215			ENSMUSG00000025537	ENSMUSG00000028776	ENSMUSG00000028441	ENSMUSG00000047361	ENSMUSG00000024617	ENSMUSG00000029915	ENSMUSG00000037548	ENSMUSG00000102937	ENSMUSG00000031304	ENSMUSG00000043336	ENSMUSG00000098087	ENSMUSG00000031595		ENSMUSG00000048782
		ENSMUSG00000015843			ENSMUSG00000046312	ENSMUSG00000027985	ENSMUSG00000020562	ENSMUSG00000021534	ENSMUSG00000025739	ENSMUSG00000036887	ENSMUSG00000020053	ENSMUSG00000048483	ENSMUSG00000047867	ENSMUSG00000006360	ENSMUSG00000062380	ENSMUSG00000028195		ENSMUSG00000061451
		ENSMUSG00000033207			ENSMUSG00000030088	ENSMUSG00000098098	ENSMUSG00000050822	ENSMUSG00000111103	ENSMUSG00000025582	ENSMUSG00000079227	ENSMUSG00000030560	ENSMUSG00000052516	ENSMUSG00000037849	ENSMUSG00000026676	ENSMUSG00000024501	ENSMUSG00000029070		ENSMUSG00000037166
		ENSMUSG00000028031
		ENSMUSG00000049526
		ENSMUSG00000030329
		ENSMUSG00000035105
		ENSMUSG00000024529
		ENSMUSG00000022246
		ENSMUSG00000026437
		ENSMUSG00000062082
		ENSMUSG00000056367
		ENSMUSG00000002992
		ENSMUSG00000040528
		ENSMUSG00000036617
		ENSMUSG00000006800
		ENSMUSG00000074802
		ENSMUSG00000015568
		ENSMUSG00000029304
		ENSMUSG00000068129
		ENSMUSG00000025854
		ENSMUSG00000004707
		ENSMUSG00000002602
		ENSMUSG00000027698
		ENSMUSG00000001542
		ENSMUSG00000049723
		ENSMUSG00000050370
		ENSMUSG00000028459
		ENSMUSG00000039942
		ENSMUSG00000033880
		ENSMUSG00000016496
		ENSMUSG00000045502
		ENSMUSG00000027995
		ENSMUSG00000014599
		ENSMUSG00000026072
		ENSMUSG00000029994
		ENSMUSG00000027533
		ENSMUSG00000032841
		ENSMUSG00000034714
		ENSMUSG00000040564
		ENSMUSG00000029470
		ENSMUSG00000030649
		ENSMUSG00000041390
		ENSMUSG00000030103
		ENSMUSG00000037679
		ENSMUSG00000011148
		ENSMUSG00000056737
		ENSMUSG00000034993
		ENSMUSG00000010609
		ENSMUSG00000034591
		ENSMUSG00000006219
		ENSMUSG00000039316
		ENSMUSG00000052688
		ENSMUSG00000079298
		ENSMUSG00000036894
		ENSMUSG00000032802
		ENSMUSG00000074874
		ENSMUSG00000060147
		ENSMUSG00000036103
		ENSMUSG00000002985
		ENSMUSG00000069516
		ENSMUSG00000028494
		ENSMUSG00000027712
		ENSMUSG00000020053
		ENSMUSG00000025795
		ENSMUSG00000034593
		ENSMUSG00000028121
		ENSMUSG00000079293
		ENSMUSG00000030657
		ENSMUSG00000045382
		ENSMUSG00000050335
		ENSMUSG00000027523
		ENSMUSG00000016206
		ENSMUSG00000030124
		ENSMUSG00000031995
		ENSMUSG00000030577
		ENSMUSG00000039013
		ENSMUSG00000040268
		ENSMUSG00000015396
		ENSMUSG00000044468
		ENSMUSG00000034656
		ENSMUSG00000041695
		ENSMUSG00000090675
		ENSMUSG00000022415
		ENSMUSG00000030342
		ENSMUSG00000026249
		ENSMUSG00000035158
		ENSMUSG00000029207
		ENSMUSG00000040852
		ENSMUSG00000026207
		ENSMUSG00000025586
		ENSMUSG00000038390
		ENSMUSG00000079057
		ENSMUSG00000028207
		ENSMUSG00000038204
		ENSMUSG00000045092
		ENSMUSG00000032076
